# Supplementary material for: Association of identification of facility and transportation for childbirth with institutional delivery in high priority districts of Uttar Pradesh, India
Source: BMC Pregnancy Childbirth. 2021 Oct 27;21:724. doi: 10.1186/s12884-021-04187-5 (PMC8549204; doi:10.1186/s12884-021-04187-5)
Supplement: Supplementary file 2 — Additional file 2. Socio-economic background and obstetric characteristics of the respondents (N = 9458). This file represents the profile of the respondents of the survey that includes their socio-economic background, antenatal care related factors, overall birth preparedness and institutional delivery rates. [file 12884_2021_4187_MOESM2_ESM.xlsx]

## Sheet: Table 1
Table 1: Profile of the respondents (N=9458)
Characteristics	%	Frequency
Age (in years)
<20	6.9	675
20-24	45.2	4233
25-29	32.1	3030
30 and above	15.8	1520
Religion
Hindu	81.9	7816
Non Hindu	18.1	1642
Caste
SC/ST	28.7	2623
OBC	57.6	5528
Others	13.6	1307
Years of schooling
No-education / < 5years	54.6	5387
5-10 years	26	2387
10+ years	19.4	1684
Parity
1	32.05	2984
2	25.6	2382
3	18.5	1764
4+	23.8	2328
Poverty status
Poorest	20	1969
Poorer	20	1856
Middle	20.1	1882
Richer	20	1880
Richest	19.9	1871
1st trimester registration
Yes	45	4227
No	55	5231
No. of ANC check-ups
0	11.7	1157
1	13.9	1383
2	22.5	2154
3	20.4	1898
4+	31.5	2866
3rd trimester ANC check-up
Yes	71.41	6623
No	28.6	2835
No. of times ASHA contacted during ANC
No contact	41.22	4034
1 - 2 contact	20.1	1917
3+	38.7	3507
Identified Hypertension
Yes	5	474
No	95	8984
Identified Anaemia
Yes	20.8	1970
No	79.2	7488
Type of delivery
Normal	92.9	8795
C-section	7.1	663
Place of delivery
Institutional	79.1	7304
Home	20.9	2154
Type of institution
DH	6.66	699
CHC	30.05	2867
PHC	15.68	1338
SC	6.91	540
Other public	1.41	141
Private	18.35	1719
Home	20.94	2154
Emergency birth plan
Identified facility and transportation	61.81	5710
Identification of only facility	10.74	933
Identification of only transport	11.92	1198
Not planned	15.54	1617
